# Supplementary material for: Anterior Mediastinal Lesion Segmentation Based on Two-Stage 3D ResUNet With Attention Gates and Lung Segmentation
Source: Front Oncol. 2021 Feb 8;10:618357. doi: 10.3389/fonc.2020.618357 (PMC7901488; doi:10.3389/fonc.2020.618357)
Supplement: Supplementary file 1 [file Table_1.xlsx]

## Sheet: Dice
ids	Two-stage 3D ResUNet + Attention	Two-stage 3D ResUNet+lung segmentation	nnUnet	Two-stage 3D ResUNet
1	0.717594	0.744906	0.91793	0.865748
2	0.939662	0.919772	0.931339	0.117128
3	0.941217	0.923226	0.932562	0.924537
4	0.882909	0.833594	0.903084	0.849002
5	0.885163	0.79392	0.919465	0.90842
6	0.890368	0.858364	0.917943	0.884234
7	0.768868	0.724194	0.881356	0.661922
8	0.93736	0.917187	0.933585	0.920522
9	0.794985	0.837737	0.822161	0.728554
10	0.911082	0.882986	0.938021	0.922782
11	0.872345	0.807445	0.920219	0.846739
12	0.911653	0.910746	0.900167	0.90211
13	0.832926	0.846545	0.922637	0.803393
14	0.870363	0.872046	0.909706	0.847757
15	0.930885	0.919944	0.917171	0.687951
16	0.926614	0.913545	0.922033	0.872836
17	0.923943	0.91681	0.453393	0.667931
18	0.944855	0.932391	0.938426	0.926058
19	0.711182	0.800621	0.808505	0.666099
20	0.945302	0.943789	0.951653	0.933792
21	0.89759	0.807288	0.910678	0.840837
22	0.94264	0.937549	0.945008	0.776729
23	0.944521	0.923427	0.940017	0.900424
24	0.858896	0.742568	0.905436	0.649203
25	0.751641	0.795558	0.881148	0
26	0.918557	0.872096	0.921312	0.807468
27	0.838459	0.696591	0.695757	0.724909
28	0.911595	0.906222	0.904356	0.887481
29	0.831494	0.831675	0.884649	0.801832
30	0.889763	0.874306	0.889377	0.887211
31	0.893328	0.882812	0.885412	0.871969
32	0.878879	0.791981	0.885322	0.789391
33	0.89925	0.863464	0.894314	0.855734
34	0.731695	0.696024	0.834875	0.89319
35	0.870079	0.868264	0.864473	0.84492
36	0.892549	0.882234	0.912988	0.859144
37	0.958353	0.934087	0.958817	0.477815
38	0.904147	0.711438	0.871709	0.856226
39	0.914869	0.843195	0.911705	0.8218
40	0.800251	0.822037	0.894506	0.61303
41	0.852244	0.86108	0.909983	0.796895
42	0.89105	0.842651	0.229906	0.688598
43	0.877303	0.922896	0.936542	0.774263
44	0.834393	0.857143	0.894138	0.635248
45	0.691511	0.649628	0.921653	0.554154
46	0.690974	0.68402	0.919395	0.890712
47	0.876091	0.813949	0.894498	0.81277
48	0.810792	0.662184	0.784594	0.724447
49	0.808442	0.852552	0.819645	0.769635
50	0.929062	0.857131	0.936039	0.877804
51	0.90508	0.862825	0.883262	0.883089
52	0.958529	0.938059	0.957262	0.120578
53	0.900572	0.882	0.903918	0.890169
54	0.873984	0.84514	0.793259	0.858607
55	0.912215	0.89907	0.30657	0.797975
56	0.807027	0.725183	0.818867	0.815247
57	0.955707	0.933646	0.945377	0.922007
58	0.845399	0.826815	0.915617	0.18019
59	0.908261	0.904143	0.910801	0.813204
60	0.893548	0.881824	0.856302	0.872849
61	0.804892	0.83	0.8964	0.852733
62	0.860494	0.856696	0.856833	0.843807
63	0.934519	0.90652	0.933082	0.520927
64	0.920503	0.90276	0.897324	0.904443
65	0.904388	0.884455	0.910065	0.8903
66	0.862496	0.827519	0.878354	0.841577
67	0.846062	0.853494	0.870806	0.821382
68	0.893657	0.853344	0.92445	0.908889
69	0.833835	0.846557	0.868894	0.843954
70	0.945895	0.92921	0.947865	0.849756
71	0.936663	0.918151	0.942295	0.927727
72	0.959885	0.933941	0.96121	0.87479
73	0.86397	0.833527	0.892179	0.862874
74	0.939642	0.937852	0.944686	0.805656
75	0.940508	0.896807	0.946065	0.916792
76	0.933325	0.925432	0.919456	0.919359
77	0.859054	0.820767	0.09862	0.440751
78	0.935255	0.91455	0.945342	0.912571
79	0.877457	0.834617	0.920084	0.487537
80	0.929793	0.885198	0.92801	0.823496
81	0.942378	0.921633	0.9413	0.919638
82	0.904377	0.879289	0.904143	0.847725
83	0.926553	0.91307	0.951015	0.699844
84	0.815827	0.872001	0.895714	0.820694
85	0.88653	0.815267	0.89784	0.824767
86	0.86392	0.720772	0.775759	0.764802
87	0.868131	0.874071	0.877298	0.876174
88	0.90111	0.932465	0.944652	0.827284
89	0.93044	0.929397	0.939395	0.9212
90	0.840534	0.853374	0.883105	0.7847
91	0.921456	0.865012	0.925089	0.854323
92	0.723262	0.829543	0.85009	0.792024
93	0.861642	0.786847	0.905787	0.794031
94	0.731958	0.726918	0.742248	0.76028
95	0.927707	0.892772	0.924824	0.86472
96	0.947232	0.937032	0.954038	0.682484
97	0.86077	0.867972	0.925213	0.860109
98	0.918948	0.922039	0.930265	0.533009
99	0.863702	0.838587	0.801055	0.800954
100	0.903853	0.914548	0.900979	0.887285
101	0.841539	0.740952	0.857176	0.734914
102	0.732882	0.701148	0.843157	0.69844
103	0.923046	0.891294	0.9189	0.867918
104	0.940289	0.93256	0.946397	0.900232
105	0.932937	0.927522	0.93209	0.907374
106	0.889813	0.8789	0.856608	0.864042
107	0.753815	0.776126	0.942388	0.828106
108	0.894656	0.767194	0.857871	0.818104
109	0.863043	0.864602	0.88188	0.772515
110	0.934167	0.914777	0.947991	0.751712
111	0.939394	0.918299	0.948142	0.922819
112	0.910669	0.880266	0.91981	0.887781
113	0.928357	0.881823	0.942672	0.868566
114	0.724463	0.752061	0.85812	0.704758
Average Dice	0.877383	0.854351	0.877859	0.786561
